# Supplementary material for: Antimicrobial multidrug resistance of Escherichia coli from broiler farms in Zhanjiang, China
Source: PLoS One. 2025 Nov 3;20(11):e0335518. doi: 10.1371/journal.pone.0335518 (PMC12582493; doi:10.1371/journal.pone.0335518)
Supplement: S1 Table — (XLSX) [file pone.0335518.s001.xlsx]

## Sheet: Sheet1
Sample Drug	AK	AMX	RAD	NOR	VA	TE	RA	ENR	ERY	PB	FON	IRM	CFM	DOX	CHL	FOS	SXT	SIZ	NEO	CLR	FZ	CAR
F1-1	20	6	18	9	6	6	6	6	6	12	6	25	29	6	6	36	6	6	10	6	24	6
F1-2	21	6	21	26	6	6	10	21	6	13	6	26	30	6	6	43	6	6	18	6	24	6
F1-3	23	6	6	24	6	6	6	18	6	14	6	28	16	6	6	38	6	6	13	6	27	6
F1-4	25	6	6	30	6	14	6	25	6	14	6	26	17	6	6	42	6	6	16	6	23	6
F1-5	6	6	21	32	6	11	6	28	6	14	28	6	30	9	22	42	6	6	16	6	26	14
F1-6	28	6	20	30	6	6	16	22	6	13	25	25	6	6	6	33	6	6	20	6	22	14
F1-7	6	6	23	14	6	6	6	6	6	13	6	26	28	6	6	42	6	6	6	12	22	6
F1-8	23	6	22	28	20	6	13	18	6	12	6	25	6	6	26	32	6	6	20	6	22	6
F1-9	24	6	13	26	6	6	6	22	6	12	6	26	28	6	26	40	6	6	6	6	24	21
F1-10	26	6	14	14	6	6	6	6	6	13	6	25	22	9	6	40	6	6	12	6	16	6
F1-11	6	6	6	6	6	6	6	15	6	12	6	26	12	6	6	48	6	6	6	6	22	6
F1-12	22	6	18	26	6	6	6	18	6	12	6	24	28	11	6	46	6	6	15	6	22	6
F1-13	22	22	21	6	6	6	12	23	6	12	6	24	29	6	6	34	6	6	20	6	13	25
F1-14	21	6	6	29	6	6	6	20	6	11	6	26	30	6	6	48	6	6	11	6	20	8
F1-15	6	6	6	18	6	6	6	17	6	12	6	26	11	6	6	50	6	6	10	6	20	6
F2-1	22	6	21	6	6	6	11	18	6	11	6	21	30	8	8	40	6	6	6	12	19	9
F2-2	25	6	6	6	6	6	6	14	6	12	6	28	14	6	6	6	6	6	12	6	6	6
F2-3	22	20	18	20	6	6	12	6	6	11	20	26	28	9	16	40	15	6	6	14	20	26
F2-4	24	6	6	6	6	6	6	21	6	12	6	12	6	6	6	10	6	6	12	6	20	6
F2-5	20	6	18	6	6	6	10	18	6	12	6	28	6	9	16	52	6	6	12	6	16	6
F2-6	25	6	22	23	6	6	8	24	6	8	6	28	30	8	6	44	6	6	14	6	20	6
F2-7	20	6	14	24	6	6	6	23	6	12	6	30	25	6	6	42	6	6	11	6	18	6
F2-8	6	6	14	6	6	6	6	6	6	12	6	20	20	6	6	38	6	6	9	6	18	6
F2-9	26	6	21	21	6	6	10	22	6	12	28	28	29	6	36	40	6	6	18	6	22	30
F2-10	6	6	6	6	6	6	12	24	6	12	6	25	15	6	6	38	6	6	6	6	20	6
F2-11	21	6	13	28	6	6	12	20	6	11	6	30	20	8	7	44	6	6	11	6	18	6
F2-12	6	6	6	20	6	6	6	15	6	12	6	26	6	6	6	46	6	6	11	6	20	6
F2-13	20	6	20	10	6	6	8	7	6	13	6	32	30	6	12	26	6	6	13	6	19	6
F2-14	24	6	12	26	6	6	11	20	6	13	6	26	14	9	6	39	6	6	14	6	22	6
F2-15	6	6	6	26	6	6	6	19	6	11	6	23	21	6	11	40	6	6	6	6	15	6
F3-1	24	6	19	27	11	19	10	23	12	14	25	30	29	23	23	23	6	6	15	17	20	8
F3-2	25	6	23	27	6	9	6	19	6	13	6	22	26	12	8	26	8	6	15	6	25	6
F3-3	23	7	23	18	6	10	6	20	6	12	8	22	20	12	9	27	6	8	14	6	24	6
F3-4	23	22	21	24	6	9	8	20	6	12	8	23	6	12	9	25	8	6	13	7	23	14
F3-5	22	6	17	28	9	7	6	22	9	13	7	24	26	10	8	40	6	6	10	18	25	6
F3-6	23	6	20	25	6	10	6	20	6	14	12	23	20	12	8	30	6	11	15	6	23	6
F3-7	22	8	10	20	8	6	7	12	8	8	9	22	16	8	8	41	13	9	10	9	20	7
F3-8	21	6	20	24	9	6	11	19	6	12	6	22	22	8	6	35	6	7	6	12	22	6
F3-9	23	6	13	29	6	7	11	23	6	12	7	21	20	9	8	41	6	6	11	6	18	9
F3-10	27	6	23	26	8	9	6	20	6	12	7	20	33	13	9	26	6	7	12	6	23	6
F3-11	26	6	17	25	7	8	13	20	6	12	6	25	22	11	6	21	6	6	12	6	20	6
F3-12	23	6	22	25	6	9	6	20	6	6	7	23	14	11	6	25	6	6	14	6	20	6
F3-13	23	6	22	28	6	9	6	20	6	12	6	23	35	12	11	30	6	6	14	6	25	6
F3-14	24	6	22	26	10	10	6	22	6	12	6	22	30	12	11	26	6	6	15	6	23	6
F3-15	22	6	23	40	6	8	6	22	6	13	6	30	30	12	6	39	6	6	16	18	24	6
F4-1	25	6	26	6	6	10	6	22	6	6	8	25	20	6	9	26	6	6	6	6	28	12
F4-2	26	6	20	24	8	7	6	18	6	11	6	19	30	14	10	24	6	6	11	6	28	6
F4-3	22	6	21	20	6	8	7	20	6	13	7	24	30	12	11	28	6	6	13	6	22	6
F4-4	25	20	27	32	14	8	16	25	6	10	26	26	28	15	30	13	16	25	16	14	27	28
F4-5	19	6	26	25	6	8	6	20	6	13	6	24	30	11	10	26	6	6	12	6	24	6
F4-6	25	6	24	30	10	11	9	20	6	14	8	25	6	6	8	31	6	6	20	6	24	6
F4-7	24	6	6	26	6	7	14	24	6	12	6	28	15	13	6	44	6	6	14	6	22	6
F4-8	36	6	6	23	6	6	6	16	6	14	6	30	10	10	6	40	6	6	15	6	22	6
F4-9	25	6	20	20	6	6	14	28	6	13	6	30	31	13	6	44	6	6	18	6	27	6
F4-10	30	6	16	32	11	11	11	29	6	12	6	30	25	16	6	40	6	6	12	6	26	6
F4-11	25	12	24	28	6	28	11	25	6	12	24	32	34	22	27	40	28	6	25	6	26	20
F4-12	26	27	25	30	10	27	15	6	10	12	28	30	38	6	24	44	6	14	18	6	29	6
F4-13	23	10	25	23	10	6	10	25	8	13	9	30	28	13	8	40	6	6	18	6	18	18
F4-14	26	10	23	30	6	8	8	25	6	12	6	26	30	10	6	45	6	6	16	6	24	20
F4-15	26	9	22	26	6	8	13	27	6	12	6	27	30	14	6	46	6	6	18	6	25	23
F5-1	22	6	6	21	6	6	6	11	6	12	6	6	11	10	6	34	6	6	10	6	19	6
F5-2	24	6	7	20	6	7	6	14	6	19	6	26	14	6	6	32	6	6	10	6	18	6
F5-3	21	6	6	23	6	6	6	12	6	11	6	30	12	6	6	35	6	6	10	6	23	6
F5-4	22	6	6	19	6	8	6	19	6	13	6	25	10	11	6	36	6	6	11	6	16	6
F5-5	23	6	6	22	6	6	6	12	6	11	6	29	9	9	6	35	6	6	11	6	20	6
F5-6	21	6	6	24	6	6	6	12	6	12	6	27	12	9	6	40	6	6	11	6	19	6
F5-7	24	6	6	21	6	8	6	14	6	13	6	26	11	8	6	38	6	6	12	6	13	6
F5-8	22	6	6	23	6	8	6	18	6	13	6	32	8	9	6	40	6	6	10	6	20	6
F5-9	25	6	12	22	6	6	6	15	6	13	6	32	11	6	6	35	6	6	10	6	20	6
F5-10	25	6	6	23	6	9	6	13	6	12	6	30	8	10	6	40	6	6	9	9	20	6
F5-11	25	6	22	20	6	6	6	15	6	13	6	26	11	6	6	26	6	6	21	6	24	6
F5-12	25	6	6	23	6	9	6	14	6	15	6	28	11	9	6	35	6	6	15	10	22	6
F5-13	22	6	6	22	6	9	6	14	6	13	6	28	10	10	6	38	6	6	12	6	21	6
F5-14	25	6	6	24	6	6	6	15	6	13	6	6	12	10	6	35	6	6	13	6	21	6
F5-15	23	6	6	22	6	6	6	13	6	13	6	27	13	10	6	40	6	6	11	6	23	6
F6-1	22	6	6	24	6	6	6	15	6	14	6	28	11	9	6	36	6	6	11	6	20	6
F6-2	29	6	6	22	6	6	6	13	6	12	6	31	14	9	6	36	6	6	15	6	18	6
F6-3	26	6	6	24	6	6	6	14	6	16	6	31	15	9	6	38	6	6	13	6	24	6
F6-4	24	6	6	25	6	6	6	15	6	14	6	28	12	11	6	38	6	6	16	6	30	6
F6-5	26	6	6	25	6	8	6	15	6	16	6	25	12	9	6	36	6	6	11	6	22	6
F6-6	24	6	24	26	6	6	11	22	6	12	6	26	28	8	6	38	6	6	12	6	24	6
F6-7	25	6	14	26	6	6	8	20	6	12	6	30	24	11	6	44	6	6	12	6	22	6
F6-8	22	6	6	14	6	6	20	12	6	12	6	26	11	6	6	40	6	6	12	6	16	6
F6-9	22	6	22	22	6	11	10	21	6	13	6	25	30	15	6	40	6	6	16	12	19	6
F6-10	25	6	23	24	6	10	12	20	6	22	6	25	31	15	6	39	6	6	15	12	22	10
F6-11	25	6	23	25	6	6	9	24	6	12	24	22	32	11	24	35	6	6	15	14	22	6
F6-12	25	6	13	25	6	6	10	22	6	13	6	30	22	9	6	41	6	6	12	6	19	6
F6-13	22	6	13	26	11	6	12	23	6	11	6	28	18	8	6	38	6	6	13	6	18	6
F6-14	6	6	6	22	6	6	10	14	6	10	6	22	12	6	6	42	6	6	13	6	16	6
F6-15	22	6	21	32	6	24	13	30	6	11	6	25	30	22	6	41	6	6	11	14	16	15
F7-1	22	6	10	25	6	6	11	21	6	11	6	27	21	9	6	40	6	6	13	6	20	6
F7-2	25	6	20	24	6	6	6	20	6	12	6	25	30	10	6	40	14	6	14	6	22	6
F7-3	23	6	24	25	6	6	6	21	6	13	6	25	17	12	6	22	6	6	6	6	23	22
F7-4	22	20	21	26	6	6	9	23	6	14	8	26	29	9	6	44	6	6	12	12	22	27
F7-5	22	6	22	26	6	6	6	19	6	14	6	20	20	17	6	26	6	6	14	6	19	6
F7-6	22	6	23	14	6	6	6	20	6	19	6	23	9	6	6	26	6	6	12	6	19	20
F7-7	25	6	26	24	6	6	6	20	6	12	6	24	17	10	6	34	6	6	6	6	20	6
F7-8	24	6	20	24	6	6	6	20	6	14	6	21	19	6	6	23	6	6	14	6	19	6
F7-9	22	17	22	30	6	20	6	30	6	13	22	26	31	15	26	42	14	6	6	6	19	30
F7-10	22	6	21	25	6	6	6	20	6	14	6	20	20	12	6	24	6	6	12	6	21	6
F8-1	20	6	16	24	6	6	8	19	6	13	6	18	30	11	6	22	6	6	15	6	16	6
F8-2	18	6	16	11	6	6	6	16	6	11	6	15	22	9	6	16	6	10	12	6	11	6
F8-3	19	6	13	6	6	6	6	14	6	11	6	15	10	6	6	19	6	6	12	6	13	6
F8-4	16	6	6	20	6	6	10	15	6	10	6	6	6	10	6	16	6	6	6	6	14	6
F8-5	26	6	6	30	6	6	6	18	6	14	6	27	16	6	6	25	6	6	14	6	24	6
F8-6	21	6	20	24	6	6	6	18	6	13	6	24	20	6	6	28	6	6	14	6	6	6
F8-7	6	6	20	6	6	6	12	24	6	10	11	26	25	9	6	40	6	8	22	6	15	6
F8-8	8	15	16	24	6	6	11	18	6	9	6	20	22	10	6	40	6	6	14	6	18	20
F8-9	20	6	6	15	6	6	6	15	6	10	6	15	6	6	8	20	6	6	10	6	13	6
F8-10	18	6	17	22	6	6	8	20	6	12	6	14	30	10	6	24	6	6	12	6	20	14
T1-1	16	6	9	6	6	8	10	6	6	11	6	6	19	6	6	22	6	6	15	6	15	6
T1-2	21	6	6	22	6	6	6	10	6	12	6	25	15	6	6	30	6	6	13	6	12	6
T1-3	15	6	6	6	6	6	10	21	6	11	6	6	12	10	6	39	8	6	9	6	13	6
T1-4	18	6	6	32	6	6	11	22	6	12	6	25	12	11	10	40	6	6	18	12	12	6
T1-5	23	6	6	34	6	6	6	20	6	11	6	24	16	9	6	35	6	6	17	15	19	6
T1-6	18	6	6	16	6	6	6	13	6	12	6	25	11	6	6	39	6	6	10	6	9	6
T1-7	20	6	6	14	6	6	6	11	6	10	6	18	23	6	6	28	6	6	11	6	12	6
T1-8	21	6	18	20	6	6	6	18	6	10	6	22	25	6	6	28	6	6	10	10	11	6
T1-9	18	8	17	20	6	8	6	18	6	11	6	24	23	10	9	35	6	8	14	6	12	13
T1-10	24	6	6	25	6	6	6	12	6	11	6	25	13	6	6	33	6	6	14	6	11	6
T1-11	21	6	6	23	6	6	6	12	6	12	6	20	10	6	6	30	6	6	11	10	12	20
T1-12	20	6	15	22	6	6	9	6	14	11	6	25	20	8	6	35	6	6	14	14	15	6
T1-13	20	6	6	6	6	6	8	15	6	12	6	20	6	6	6	40	6	6	6	6	10	15
T1-14	20	6	16	25	6	6	12	18	6	11	6	25	15	6	6	35	6	6	6	11	13	6
T1-15	22	6	15	6	6	6	11	17	6	13	6	24	25	6	6	40	6	6	16	6	13	6
T2-1	24	6	9	20	6	6	9	18	6	11	6	22	15	8	6	39	6	6	12	6	12	6
T2-2	26	6	18	18	6	6	6	12	6	11	6	25	25	6	6	34	6	6	15	11	14	6
T2-3	20	6	6	10	6	6	6	6	6	12	6	26	22	6	6	34	6	6	15	10	12	6
T2-4	20	6	16	25	6	6	6	20	6	11	6	22	14	8	6	31	6	6	15	13	6	6
T2-5	22	6	6	30	6	6	12	20	6	11	6	24	12	8	6	36	6	6	16	6	14	6
T2-6	20	20	22	30	6	32	15	30	6	11	26	24	30	20	24	40	26	24	6	11	20	25
T2-7	22	6	12	22	6	6	10	20	6	9	6	30	20	6	6	44	6	6	12	6	13	6
T2-8	6	6	6	10	6	6	11	6	6	12	6	28	11	6	6	44	6	6	15	6	18	6
T2-9	18	6	22	25	6	6	6	23	6	10	6	30	30	6	6	46	6	6	15	6	21	6
T2-10	20	6	6	25	6	6	6	21	6	6	6	16	252	6	6	35	6	6	11	13	16	6
T2-11	20	9	22	25	6	6	6	22	6	10	6	30	30	6	6	40	6	6	10	11	20	19
T2-12	20	6	20	20	6	6	6	21	6	12	6	25	28	9	6	44	6	6	6	12	18	6
T2-13	21	20	23	30	6	16	6	31	6	13	22	30	30	6	28	38	6	6	18	14	19	25
T2-14	20	6	20	15	6	6	6	12	6	14	6	25	20	6	6	32	6	6	11	6	19	6
T2-15	20	20	23	34	6	20	8	30	6	12	22	28	32	15	26	40	26	6	15	12	22	30
T3-1	18	6	15	6	6	6	6	14	6	10	6	16	26	6	6	46	6	6	13	6	12	6
T3-2	20	18	15	26	9	15	12	28	6	15	6	22	30	15	20	30	6	6	13	12	15	24
T3-3	12	6	17	14	6	8	6	21	6	15	6	20	6	10	7	20	6	6	9	14	16	6
T3-4	14	16	18	14	6	6	6	13	6	11	22	20	32	9	16	40	6	6	14	6	15	18
T3-5	16	6	14	20	6	6	6	20	6	19	6	20	18	8	6	15	6	6	6	6	10	6
T3-6	16	7	22	28	7	6	7	27	6	12	6	20	28	9	6	42	15	9	10	10	14	12
T3-7	22	6	18	10	10	6	10	9	6	6	6	20	6	8	32	31	6	10	11	6	12	6
T3-8	20	6	6	16	6	6	9	19	6	11	6	24	15	8	6	19	6	6	12	6	15	6
T3-9	24	6	6	19	8	6	8	15	6	10	6	20	28	6	6	41	6	6	6	6	13	6
T3-10	6	6	16	18	6	6	8	19	6	10	6	20	26	6	9	24	6	6	9	8	13	6
T3-11	6	6	14	16	6	6	9	20	6	12	6	20	22	8	6	16	6	6	9	6	15	6
T3-12	20	6	6	20	6	6	9	22	6	11	6	18	15	9	6	35	6	6	9	6	12	6
T3-13	18	6	21	18	6	6	9	18	6	10	6	20	26	10	6	27	6	6	26	6	12	6
T3-14	6	6	17	26	6	6	6	17	7	11	6	18	25	9	6	48	6	6	10	10	11	6
T3-15	20	6	6	9	6	6	8	6	6	10	6	24	6	7	6	30	6	6	10	6	12	6
T4-1	12	6	6	20	6	7	7	15	6	11	6	22	18	7	7	18	6	6	11	8	15	6
T4-2	15	16	12	20	6	7	8	18	6	12	6	22	24	6	8	19	6	6	11	6	13	6
T4-3	6	6	22	20	6	8	6	18	6	12	6	15	30	12	9	44	6	6	13	6	14	16
T4-4	16	20	20	16	6	7	8	17	6	11	6	17	30	10	6	6	6	6	15	6	13	6
T4-5	16	6	18	20	6	6	14	20	6	15	6	23	24	8	6	44	6	8	10	10	11	6
T4-6	22	6	15	28	6	17	10	30	6	14	30	25	6	12	25	32	6	6	15	11	17	14
T4-7	25	6	14	25	20	6	14	20	6	11	6	24	6	8	8	19	6	6	10	6	15	6
T4-8	24	6	6	26	6	8	6	18	6	10	6	21	6	9	6	30	6	6	11	6	14	8
T4-9	30	6	12	16	6	6	11	12	6	10	6	23	6	9	23	28	6	6	22	6	14	6
T4-10	24	6	6	26	17	6	16	24	6	12	6	23	6	8	6	30	6	6	10	35	16	6
T4-11	23	6	6	24	17	13	10	17	31	11	6	25	6	7	22	31	6	6	11	31	13	12
T4-12	26	6	14	20	17	6	8	17	30	11	30	25	6	10	22	25	6	6	20	33	15	6
T4-13	24	12	6	13	6	6	10	24	13	10	6	25	6	8	21	29	6	6	9	29	15	12
T4-14	25	6	6	26	19	6	15	18	6	10	32	12	6	10	21	30	6	6	10	10	13	6
T4-15	25	6	6	16	6	6	15	13	6	10	6	23	14	7	6	30	6	6	10	10	16	6
T5-1	24	10	20	25	6	6	12	19	6	15	6	24	28	10	12	38	6	6	15	6	18	18
T5-2	22	21	21	24	6	8	6	20	6	12	20	24	30	11	20	38	6	6	16	12	21	6
T5-3	20	6	22	25	6	6	11	21	6	11	6	22	30	10	8	38	6	6	18	14	16	6
T5-4	24	20	19	30	6	20	9	27	6	12	22	23	25	16	24	40	29	6	19	14	19	28
T5-5	6	21	12	31	6	22	6	28	6	12	22	21	21	16	25	6	26	6	6	6	6	26
T5-6	22	8	20	28	6	8	6	20	6	12	22	23	32	11	21	39	6	6	16	6	14	20
T5-7	20	6	19	24	6	9	6	20	6	12	6	20	6	11	6	36	6	6	6	6	19	6
T5-8	6	18	18	30	6	20	11	29	6	12	22	20	26	15	24	40	25	6	6	11	19	6
T5-9	22	6	16	25	6	6	8	17	6	13	20	21	30	10	20	30	6	6	19	11	6	6
T5-10	20	6	19	6	6	6	6	19	6	12	9	21	26	8	6	38	6	6	12	6	20	16
T5-11	20	6	12	24	6	6	6	10	6	12	6	20	25	9	12	40	6	6	13	6	14	6
T5-12	20	6	9	26	6	6	6	21	6	13	6	18	29	12	6	25	6	6	12	6	18	6
T5-13	20	20	18	32	6	22	10	30	6	12	22	20	30	12	6	40	31	24	24	6	17	28
T5-14	25	6	23	26	6	6	8	20	6	12	6	26	28	9	6	46	6	6	22	15	18	18
T5-15	23	8	22	28	6	6	6	24	6	12	6	23	31	10	6	35	6	6	18	16	17	6
T6-1	21	9	21	26	6	6	6	20	6	12	6	24	33	9	20	40	6	6	18	6	22	22
T6-2	20	6	22	24	8	6	8	17	6	12	6	21	32	6	6	35	6	6	18	10	19	6
T6-3	23	6	22	28	6	6	8	24	6	12	8	23	31	10	6	35	6	6	18	16	17	6
T6-4	20	19	20	24	6	6	12	20	8	13	22	20	30	10	6	38	6	7	18	6	21	25
T6-5	20	8	19	24	6	6	6	6	6	6	7	21	29	6	6	40	6	24	7	11	12	17
T6-6	24	6	23	24	10	6	10	23	9	15	6	27	28	9	6	40	6	6	16	16	24	6
T6-7	23	6	20	22	6	6	10	22	9	15	6	26	27	11	6	28	6	6	15	16	21	6
T6-8	24	6	20	26	8	6	12	21	10	14	25	30	6	12	6	38	6	6	17	9	25	6
T6-9	24	23	6	28	10	6	6	25	6	14	6	28	26	15	25	40	6	6	20	6	26	26
T6-10	17	6	24	26	6	6	11	31	6	14	6	26	19	15	6	47	6	6	20	16	20	6
T6-11	14	6	25	27	6	6	9	18	6	14	6	27	30	6	12	46	6	6	15	15	23	6
T6-12	26	6	22	26	6	11	6	28	9	16	9	32	27	26	6	36	6	6	15	16	26	6
T6-13	25	6	21	24	6	6	12	26	6	13	6	30	26	11	8	35	6	6	19	9	24	6
T6-14	24	6	22	25	6	6	11	24	9	14	6	26	27	11	6	40	6	6	16	15	25	6
T6-15	24	6	17	24	6	8	11	19	8	14	6	30	27	12	6	24	6	6	16	8	17	8
T7-1	27	6	25	25	9	6	13	17	11	13	6	34	28	12	6	24	6	6	15	6	25	6
T7-2	11	6	21	22	6	6	6	27	6	13	6	30	15	8	6	28	6	6	14	6	35	6
T7-3	25	6	11	6	6	6	6	11	6	11	6	26	11	6	6	28	6	6	16	6	12	6
T7-4	13	26	6	26	9	6	14	27	6	11	6	27	6	11	6	40	6	6	19	16	16	28
T7-5	25	8	24	6	6	6	11	22	6	12	6	27	28	13	6	25	6	6	11	14	23	8
T7-6	21	6	21	20	6	6	6	19	6	15	6	30	12	10	6	34	6	6	17	6	26	6
T7-7	24	6	24	19	6	6	6	10	6	14	9	28	8	6	6	38	6	6	16	6	10	6
T7-8	20	6	18	31	6	25	9	29	10	13	6	24	26	21	10	6	6	6	16	14	17	6
T7-9	24	6	21	26	6	6	10	22	6	14	6	25	10	11	6	31	6	6	16	12	24	6
T7-10	24	6	24	30	6	6	10	21	6	14	6	27	9	12	6	36	6	6	16	13	24	6
T8-1	22	6	20	27	6	6	14	24	8	15	6	31	6	12	8	24	6	6	15	13	24	6
T8-2	23	6	11	18	6	6	6	13	6	14	6	27	6	9	6	28	6	6	15	6	11	6
T8-3	23	6	13	24	6	6	9	21	6	15	6	30	29	10	6	28	6	6	16	14	26	6
T8-4	25	6	22	13	6	6	9	8	6	15	6	27	26	8	6	40	9	6	14	6	19	6
T8-5	24	8	6	6	6	6	6	10	7	13	6	28	16	6	6	25	6	6	18	6	10	6
T8-6	6	6	6	25	6	6	8	6	9	11	18	25	18	12	12	32	8	6	13	18	24	16
T8-7	18	6	13	17	6	6	8	11	6	14	9	6	6	16	10	26	6	6	12	6	21	8
T8-8	17	6	6	6	6	8	6	13	6	16	6	22	6	6	6	28	6	6	10	6	25	6
T8-9	22	6	22	27	6	6	6	6	6	13	6	23	14	10	6	30	6	6	16	6	17	6
T8-10	26	6	19	28	6	6	6	15	6	12	6	32	12	11	6	34	8	6	14	8	22	6
