# Supplementary material for: Antimicrobial multidrug resistance of Escherichia coli from broiler farms in Zhanjiang, China
Source: PLoS One. 2025 Nov 3;20(11):e0335518. doi: 10.1371/journal.pone.0335518 (PMC12582493; doi:10.1371/journal.pone.0335518)
Supplement: S2 Table — (XLSX) [file pone.0335518.s002.xlsx]

## Sheet: Sheet1
Sample Resistance Gene	blaCTX-M	blaTEM	BlaCMY	blaBIC	blaAIM	blaGIM	fexA	fexB	catB	PexA	rmtB	aadA1	aph (3')-1	ant (3")- I	int1	sul2	sul3	tetB	tetD	tetE	ermA	ermB	ermC	mefA	aac（6'）-Ib-cr	qepA	qnrB	Mcr-1	Mcr-3	Mcr-5
F1-1	0	0	0	0	1	0	0	0	1	1	0	0	0	0	0	1	1	0	0	0	0	0	1	0	0	1	0	1	0	0
F1-2	0	1	0	0	1	0	0	0	0	1	0	1	0	1	0	1	0	0	0	0	0	1	1	0	0	1	0	0	1	0
F1-3	0	1	0	0	1	0	0	0	0	0	0	1	0	1	0	1	1	0	0	0	0	1	1	0	0	1	0	0	0	0
F1-4	0	0	1	0	1	0	0	0	0	1	0	0	0	1	0	1	0	0	0	0	0	0	1	0	0	0	0	0	1	0
F1-5	0	0	0	0	1	0	0	0	0	1	0	0	0	1	0	1	1	1	0	0	0	0	1	0	0	0	0	1	1	0
F1-6	0	1	1	0	1	0	0	0	0	0	0	1	0	1	0	1	1	0	0	0	0	0	1	0	0	0	0	1	1	0
F1-7	0	0	1	0	1	0	0	0	0	0	0	0	0	1	0	1	1	0	1	1	0	1	1	0	0	0	0	1	1	0
F1-8	0	1	0	0	1	0	1	0	0	1	0	1	0	1	0	0	1	1	0	0	1	0	1	0	0	0	0	0	1	0
F1-9	0	1	0	0	1	0	0	0	0	1	0	1	0	1	0	1	0	0	0	0	0	0	1	0	0	0	0	0	1	0
F1-10	0	1	0	0	1	0	0	0	0	1	0	1	0	1	0	1	0	0	0	0	0	0	1	0	0	0	0	0	1	0
F1-11	0	0	0	0	1	0	0	0	0	1	0	1	0	0	1	0	1	1	0	0	0	0	1	0	0	0	0	0	1	0
F1-12	0	1	0	0	1	0	0	0	1	1	0	0	1	0	1	1	0	1	1	0	1	0	1	0	0	0	1	0	1	0
F1-13	0	1	0	0	1	0	1	0	0	0	0	0	1	0	1	1	0	1	0	0	1	0	1	0	0	0	1	1	1	0
F1-14	0	1	0	0	1	0	1	0	0	0	0	1	0	0	0	1	0	0	0	0	0	0	0	0	0	0	0	1	1	0
F1-15	0	1	1	0	1	0	0	0	0	0	0	1	1	0	0	1	0	0	0	0	1	0	1	0	0	0	0	1	1	0
F2-1	0	1	1	0	1	0	0	0	1	0	0	1	0	1	1	1	1	1	1	1	1	0	1	0	0	0	0	0	0	0
F2-2	0	1	1	0	1	0	1	0	1	1	0	1	0	1	1	1	1	1	0	1	0	1	1	0	0	0	1	0	0	0
F2-3	0	1	1	0	1	0	1	0	1	1	0	1	0	1	1	1	1	1	0	0	0	1	1	0	0	0	1	0	1	0
F2-4	0	0	1	0	1	0	1	0	1	1	0	1	0	1	1	1	1	1	1	0	0	0	1	0	0	0	1	0	1	0
F2-5	0	1	1	0	1	0	1	0	0	1	0	1	0	1	1	1	1	1	1	0	0	0	1	0	0	1	1	1	1	0
F2-6	0	1	1	0	1	0	1	0	0	1	0	1	0	1	1	1	0	1	1	0	0	1	1	0	0	0	1	1	1	0
F2-7	0	0	1	0	1	0	1	0	1	1	0	1	0	1	1	1	0	0	1	0	0	1	1	0	0	0	1	1	0	0
F2-8	0	1	1	0	1	0	1	0	1	1	0	1	0	1	1	0	1	0	1	0	0	1	1	0	0	0	1	0	1	0
F2-9	0	1	1	0	1	0	0	0	0	1	0	1	0	1	1	1	1	0	1	0	0	1	1	0	0	1	1	1	1	0
F2-10	0	1	0	0	0	0	0	0	1	1	0	1	0	1	1	1	1	1	1	0	0	1	1	0	0	0	1	0	1	0
F2-11	0	1	1	0	1	0	1	0	0	1	0	1	0	1	0	1	1	1	1	1	0	1	1	0	1	0	1	0	1	0
F2-12	0	0	1	0	1	0	0	0	0	1	0	0	0	1	1	1	1	1	1	0	1	1	1	0	0	1	1	0	0	0
F2-13	0	0	0	0	1	0	1	0	0	0	0	1	0	0	1	1	1	1	1	0	0	1	1	0	0	1	1	1	0	0
F2-14	0	1	0	0	1	0	0	0	0	1	0	0	0	1	0	1	1	1	1	0	0	1	1	0	0	0	1	1	0	0
F2-15	0	0	0	0	1	0	0	0	0	1	0	0	0	0	0	1	1	1	1	0	0	1	1	0	0	0	0	1	0	0
F3-1	0	0	0	0	1	0	1	0	0	1	0	1	0	0	0	1	0	0	0	1	1	1	0	0	0	1	0	0	1	0
F3-2	0	0	1	0	1	0	1	0	0	1	0	0	0	0	0	1	0	1	1	1	1	0	1	0	0	0	0	0	1	0
F3-3	0	1	1	0	1	0	1	0	1	1	0	0	0	1	1	1	0	0	0	1	1	0	1	0	0	0	1	0	1	0
F3-4	0	0	1	0	1	0	1	0	0	1	0	1	0	1	1	1	1	0	0	1	0	0	0	0	0	0	1	1	1	0
F3-5	0	1	1	0	1	0	1	0	1	1	1	0	0	1	1	1	1	0	1	0	0	1	1	0	0	1	1	1	1	0
F3-6	0	1	1	0	1	0	1	0	1	1	0	1	0	1	1	1	1	1	0	0	0	1	1	0	0	1	1	0	1	0
F3-7	0	0	1	0	1	0	1	0	1	1	0	1	0	1	1	1	1	0	0	0	0	1	1	0	0	1	1	0	1	0
F3-8	0	0	0	0	1	0	1	0	0	1	0	1	0	1	1	1	0	1	1	0	1	1	1	0	0	0	0	1	1	0
F3-9	0	1	1	0	1	0	1	0	0	1	0	1	0	1	1	1	1	1	1	0	1	1	1	0	0	0	1	1	1	0
F3-10	0	1	1	1	1	0	0	0	1	1	0	1	0	1	1	1	1	1	1	0	0	0	1	0	0	0	1	1	1	0
F3-11	0	0	1	0	1	0	1	0	1	1	0	1	0	1	1	0	1	0	1	0	0	1	1	0	0	0	0	0	1	0
F3-12	0	1	1	0	1	0	1	0	0	1	0	1	0	1	1	0	0	1	1	1	1	1	1	0	0	1	1	1	1	0
F3-13	0	0	0	0	1	0	0	0	0	1	0	1	0	1	0	1	1	1	1	0	0	1	1	0	0	0	0	0	1	0
F3-14	0	0	0	0	1	0	0	0	0	1	1	1	0	1	0	1	1	1	1	0	0	1	1	0	0	0	0	0	1	0
F3-15	0	1	0	0	1	0	0	0	0	1	0	1	0	1	0	1	1	1	1	0	0	1	1	0	0	0	0	0	0	0
F4-1	0	1	0	0	1	0	0	0	0	0	0	0	0	1	1	1	1	0	0	1	1	0	1	0	0	1	0	1	1	0
F4-2	0	1	0	0	1	0	0	0	0	0	0	0	0	1	1	1	1	0	0	1	1	0	0	0	1	0	0	1	1	0
F4-3	0	1	0	0	1	0	1	0	0	1	0	0	0	1	0	1	1	0	0	0	0	0	1	0	0	0	0	1	0	0
F4-4	0	1	0	0	1	0	1	0	0	0	0	0	0	0	1	1	0	0	0	0	0	1	0	0	0	0	0	0	0	0
F4-5	0	1	0	0	1	0	0	0	0	0	0	0	0	0	1	0	1	0	0	0	0	0	0	0	0	1	0	0	1	0
F4-6	0	1	0	0	1	0	0	0	0	1	0	1	0	0	1	0	1	0	1	0	0	1	0	0	0	0	0	1	1	0
F4-7	0	1	0	0	0	0	0	0	0	1	0	1	0	0	1	1	1	0	1	1	0	1	1	0	0	0	1	1	1	0
F4-8	0	1	1	0	1	0	0	0	0	1	0	1	0	0	1	0	0	1	0	0	1	0	1	0	0	1	1	1	1	0
F4-9	0	1	1	0	1	0	1	0	1	1	0	1	0	0	1	1	0	1	0	0	0	0	1	0	0	1	1	1	1	0
F4-10	0	1	0	0	1	0	0	0	1	1	0	1	0	0	1	1	1	0	1	0	0	0	1	0	0	0	0	1	0	0
F4-11	0	0	1	0	1	0	0	0	1	1	0	0	0	0	1	1	1	0	0	0	0	0	1	0	0	1	1	1	0	0
F4-12	0	0	0	0	1	0	0	0	0	1	0	0	1	1	1	1	0	1	0	0	0	0	1	0	0	1	0	0	0	0
F4-13	0	1	0	0	1	0	0	0	0	1	0	1	1	1	1	1	0	0	0	0	0	0	1	0	0	1	0	1	0	0
F4-14	0	0	0	0	1	0	0	0	0	1	0	0	0	0	1	1	0	0	1	0	0	0	1	0	0	0	0	0	0	0
F4-15	0	1	0	0	1	0	0	0	0	1	0	0	0	1	1	1	0	1	0	0	0	0	1	0	0	0	0	0	0	0
F5-1	0	1	1	0	1	0	0	0	1	0	0	1	0	0	1	1	1	0	1	1	0	0	1	0	0	1	0	1	1	0
F5-2	0	1	0	0	1	0	0	0	1	0	0	1	0	1	0	1	1	0	1	1	0	1	0	0	0	1	0	1	1	0
F5-3	0	1	0	0	1	0	0	0	1	0	0	1	0	0	0	1	0	0	1	0	0	0	0	0	0	1	0	1	1	0
F5-4	0	1	0	0	1	0	0	0	0	0	0	1	0	0	1	1	0	0	1	0	0	0	1	0	1	0	0	1	1	0
F5-5	0	1	0	0	1	0	0	0	0	0	0	1	0	1	1	1	0	0	0	0	0	0	1	0	0	0	0	1	1	0
F5-6	0	1	0	0	1	0	0	0	0	0	0	1	0	1	1	1	0	0	0	0	0	0	1	0	0	0	1	1	0	0
F5-7	0	1	0	0	1	0	0	0	0	0	0	1	0	1	1	1	0	0	1	0	0	0	1	0	0	0	0	1	1	0
F5-8	0	1	0	0	0	0	0	0	0	0	0	1	0	1	1	1	0	1	1	0	0	0	1	0	0	1	0	0	1	0
F5-9	0	0	0	0	1	0	0	0	0	0	0	1	0	1	1	1	1	1	1	0	0	0	1	0	0	1	0	0	1	0
F5-10	0	1	0	0	0	0	0	0	0	0	0	1	0	1	1	1	1	0	1	0	0	0	1	0	0	0	0	0	1	0
F5-11	0	1	0	0	1	0	1	0	0	0	0	1	0	1	1	1	0	0	1	0	0	0	1	0	0	0	0	1	1	0
F5-12	0	0	0	0	0	0	0	0	1	0	0	0	0	1	1	1	0	0	1	0	0	0	1	0	0	1	0	0	0	0
F5-13	0	1	0	0	0	0	0	0	0	0	0	1	0	1	0	1	1	0	0	0	0	0	1	0	0	1	0	0	0	0
F5-14	0	0	0	0	0	0	0	0	0	0	0	0	0	1	1	1	0	0	1	0	0	0	1	0	0	1	0	0	0	0
F5-15	0	0	0	0	0	0	0	0	0	0	0	0	0	1	1	1	0	0	1	0	0	0	1	0	0	0	0	0	0	0
F6-1	0	1	0	0	1	0	0	0	0	0	0	1	0	1	1	1	1	1	1	0	0	1	0	0	0	1	0	1	1	0
F6-2	0	1	0	0	1	0	0	0	0	0	0	1	0	1	1	1	0	1	1	0	0	1	0	0	0	1	0	0	1	0
F6-3	0	1	1	0	1	0	1	0	0	0	0	1	1	1	1	1	0	0	0	0	0	0	1	0	0	0	0	0	0	0
F6-4	0	0	0	0	1	0	0	0	0	0	0	1	0	1	0	1	0	0	0	0	0	0	0	0	0	0	0	1	0	0
F6-5	0	0	0	0	1	0	0	0	1	0	0	0	0	1	0	1	0	0	0	0	0	0	1	0	0	0	0	0	0	0
F6-6	0	1	0	0	1	0	0	0	1	0	0	0	0	1	0	1	1	0	0	0	0	0	0	0	0	0	0	1	0	0
F6-7	0	1	0	0	1	0	0	0	0	0	0	0	0	1	1	1	1	0	0	0	0	0	1	0	0	0	1	1	1	0
F6-8	0	1	0	0	1	0	0	0	0	0	0	0	0	0	1	0	0	0	0	0	0	0	1	0	0	1	0	1	1	0
F6-9	0	1	0	0	1	0	0	0	0	0	0	1	0	0	1	1	0	0	1	0	0	0	1	0	0	0	0	1	1	0
F6-10	0	0	0	0	1	0	0	0	0	0	0	1	0	0	1	1	1	0	1	0	0	0	1	0	0	1	0	1	1	0
F6-11	0	0	0	0	0	0	0	0	0	0	0	0	0	1	0	1	0	0	0	0	0	0	1	0	0	1	0	1	1	0
F6-12	0	0	0	0	1	0	0	0	0	0	0	0	0	1	1	1	0	0	0	0	0	0	1	0	0	1	0	1	0	0
F6-13	0	1	0	0	1	0	0	0	0	0	0	1	0	0	1	1	1	0	0	0	0	0	1	0	0	0	0	1	1	0
F6-14	0	1	0	0	0	0	0	0	0	0	0	0	0	0	1	1	0	0	0	0	0	0	1	0	0	0	0	0	0	0
F6-15	0	0	0	0	0	0	0	0	0	0	0	1	0	0	1	1	1	0	0	0	0	0	1	0	0	0	0	1	1	0
F7-1	0	1	0	0	1	0	0	0	0	0	0	1	0	1	1	1	0	0	1	0	0	0	1	0	0	1	0	1	0	0
F7-2	0	1	1	0	0	0	0	0	1	0	0	1	0	1	0	1	0	0	1	0	0	0	0	0	0	1	0	1	0	0
F7-3	1	0	0	0	0	0	0	0	0	1	0	0	0	1	0	1	0	0	1	0	0	0	0	0	0	0	0	0	1	0
F7-4	0	0	0	0	0	0	0	0	0	1	0	1	0	0	0	0	1	0	1	0	0	0	0	0	0	0	0	1	1	0
F7-5	0	0	0	0	1	0	1	0	0	0	0	0	0	0	1	0	1	0	1	0	0	0	1	0	0	1	0	1	0	0
F7-6	0	1	0	0	1	0	0	0	0	1	0	1	0	1	0	0	0	0	1	0	0	0	0	0	0	0	0	0	1	0
F7-7	0	0	0	0	1	0	0	0	1	1	0	0	0	0	0	1	0	0	0	0	0	0	1	0	0	1	0	0	0	0
F7-8	0	0	0	0	0	0	0	0	0	1	0	0	0	1	1	1	1	0	0	0	0	0	1	0	0	0	0	1	1	0
F7-9	0	1	0	0	1	0	0	0	0	0	0	0	0	0	1	1	1	0	1	0	0	0	1	0	0	1	0	0	1	0
F7-10	0	1	0	0	1	0	0	0	0	1	0	1	0	0	1	1	1	0	1	0	0	0	1	0	0	0	0	0	0	0
F8-1	0	1	0	0	0	0	0	0	0	1	0	1	0	1	1	1	0	0	0	0	0	0	1	0	0	0	0	0	0	0
F8-2	0	1	0	0	0	0	0	0	0	1	0	1	0	1	1	1	0	0	0	0	0	0	1	0	0	0	1	0	0	0
F8-3	0	1	0	0	0	0	0	0	0	1	0	1	0	1	1	1	0	0	0	0	0	0	1	0	0	0	1	0	0	0
F8-4	0	1	0	0	0	0	0	0	1	1	0	0	0	1	1	1	0	0	1	0	0	0	1	0	0	0	0	0	0	0
F8-5	0	1	0	0	0	0	0	0	1	1	0	0	0	0	1	1	1	0	0	0	0	0	1	0	0	0	1	0	1	0
F8-6	0	1	0	0	0	0	0	0	0	1	0	0	0	0	1	1	1	0	1	0	0	0	1	0	0	1	0	0	1	0
F8-7	0	0	0	1	0	0	0	0	0	1	0	0	0	0	1	1	0	0	0	0	0	0	1	0	0	0	1	0	1	0
F8-8	0	0	0	0	0	0	0	0	0	1	0	1	0	1	1	1	0	0	0	0	0	0	1	0	0	0	0	0	0	0
F8-9	0	1	0	0	0	0	0	0	0	1	0	0	0	0	1	1	1	0	1	0	0	0	1	0	0	1	0	0	0	0
F8-10	0	1	0	0	0	0	0	0	0	0	0	0	0	0	1	1	0	0	0	0	0	0	1	0	0	0	0	0	0	0
T1-1	0	1	0	1	1	0	0	0	1	0	0	1	1	1	1	1	1	0	0	0	0	0	1	1	0	0	0	1	0	0
T1-2	1	1	0	1	1	0	0	0	1	1	0	1	1	1	1	0	1	0	0	0	0	0	1	1	0	0	0	1	1	0
T1-3	0	1	0	0	1	0	0	0	0	1	0	1	1	1	1	0	1	0	0	0	0	0	1	1	0	0	1	1	1	0
T1-4	0	1	0	0	1	0	0	0	0	1	0	1	0	1	1	1	0	0	0	0	0	0	1	0	0	0	0	1	0	0
T1-5	0	1	0	0	1	0	0	0	0	1	0	1	0	1	1	0	1	0	0	0	0	0	1	0	0	0	0	1	1	0
T1-6	0	1	0	0	1	0	0	0	0	0	0	1	0	1	0	0	1	0	1	1	0	0	1	1	0	1	0	0	1	0
T1-7	0	0	0	0	1	0	0	0	0	0	0	1	0	0	1	0	0	0	1	1	0	0	1	1	0	0	0	1	0	0
T1-8	0	0	0	0	1	0	0	0	0	1	0	1	0	1	1	1	0	0	0	0	0	0	1	0	0	1	1	1	0	0
T1-9	0	1	0	1	1	0	0	0	0	1	0	0	0	1	0	1	1	0	0	0	0	1	1	1	0	1	1	1	1	0
T1-10	0	1	0	1	1	0	0	0	0	1	0	1	0	1	1	1	0	0	0	0	0	0	1	0	0	1	0	0	1	0
T1-11	0	1	1	0	1	0	0	0	0	1	0	1	0	1	0	1	0	0	1	0	0	1	1	1	0	0	0	0	1	0
T1-12	0	0	0	0	1	0	0	0	0	1	0	1	0	0	1	1	1	0	1	1	0	1	1	1	0	0	0	0	1	0
T1-13	0	1	1	0	1	0	0	0	1	1	0	1	0	1	1	1	1	0	0	0	0	0	1	1	0	1	0	1	0	0
T1-14	0	0	0	0	1	0	0	0	0	1	0	0	0	1	1	1	1	0	1	1	0	0	1	0	0	0	0	1	0	0
T1-15	0	0	0	0	1	0	0	0	0	1	0	1	0	1	1	1	0	0	0	0	0	1	1	0	0	0	0	1	0	0
T2-1	0	0	0	0	1	0	0	0	0	1	0	1	0	1	1	1	0	0	0	0	0	0	1	1	0	0	0	1	0	0
T2-2	0	0	0	0	1	0	0	0	0	1	0	1	0	1	1	0	0	0	0	0	0	0	1	1	0	0	0	1	0	0
T2-3	0	0	0	0	1	0	0	0	0	1	0	1	0	1	1	0	0	0	0	0	0	0	1	0	0	0	0	1	1	0
T2-4	0	1	1	0	0	0	0	0	0	1	0	1	0	1	1	0	1	0	0	0	0	0	1	0	0	0	0	1	0	0
T2-5	0	1	0	0	0	0	0	0	1	1	0	0	0	1	1	1	1	0	1	1	0	0	1	0	0	0	0	1	0	0
T2-6	0	1	0	0	0	0	1	0	1	1	0	1	0	0	1	1	1	0	1	1	0	0	1	1	0	0	0	1	0	0
T2-7	0	0	0	0	1	0	0	0	1	1	0	1	0	0	1	0	1	0	1	1	0	0	1	1	0	0	0	0	1	0
T2-8	0	0	0	0	1	0	0	0	0	1	0	1	0	0	0	0	0	0	1	1	0	0	1	1	0	1	0	0	1	0
T2-9	0	0	0	0	1	0	0	0	0	1	0	1	0	1	0	0	0	0	0	0	0	0	1	1	0	1	0	1	1	0
T2-10	0	1	0	0	1	0	0	0	0	1	0	0	0	1	1	1	0	0	0	0	0	0	1	0	0	0	0	1	1	0
T2-11	0	1	0	0	1	0	0	0	1	1	0	0	0	1	1	0	1	0	0	0	0	0	1	1	0	0	0	1	1	0
T2-12	0	1	0	0	1	0	1	0	0	1	0	1	1	1	1	0	1	0	1	0	0	0	1	0	0	0	0	1	1	0
T2-13	1	1	0	0	1	0	0	0	0	1	0	0	0	1	1	1	0	0	0	0	0	0	1	1	0	0	0	1	1	0
T2-14	0	0	0	0	1	0	0	0	0	1	0	0	0	1	1	1	0	0	0	0	0	0	1	0	0	1	0	1	1	0
T2-15	0	0	0	0	1	0	0	0	0	1	0	1	0	0	1	1	0	0	0	0	0	0	1	0	0	0	0	1	1	0
T3-1	0	0	0	0	1	0	0	0	0	1	0	0	0	1	1	1	0	0	0	1	0	0	1	0	0	0	0	1	0	0
T3-2	0	0	0	0	0	0	0	0	0	1	0	0	0	1	0	0	0	0	0	0	0	0	1	0	0	0	0	1	0	0
T3-3	0	0	0	0	0	0	0	0	0	1	0	0	0	0	0	0	0	0	0	0	0	0	1	0	0	1	0	1	0	0
T3-4	0	0	0	0	0	0	0	0	0	1	0	0	1	0	0	1	1	0	0	0	0	0	1	1	0	1	0	1	1	0
T3-5	0	1	0	0	1	0	0	0	0	1	0	0	0	0	1	1	1	0	0	0	0	0	1	1	0	0	0	1	1	0
T3-6	0	1	0	0	1	0	1	0	0	1	0	0	0	1	1	1	1	1	0	0	0	0	1	1	0	0	0	1	0	0
T3-7	0	1	0	0	1	0	0	0	0	1	0	0	0	0	0	1	0	0	0	1	0	0	1	1	0	0	0	1	1	0
T3-8	0	0	0	0	0	0	0	0	0	1	1	0	0	1	1	0	0	0	0	0	0	0	1	1	0	1	0	1	0	0
T3-9	0	1	0	0	1	0	0	0	0	1	0	1	0	1	1	0	1	0	0	0	0	0	1	0	0	1	0	1	1	0
T3-10	0	0	0	0	1	0	1	0	0	1	0	1	0	1	1	1	1	0	0	0	0	0	1	0	0	1	0	1	1	0
T3-11	0	1	0	0	1	0	0	0	0	1	0	1	0	0	0	1	1	0	0	0	1	0	1	0	0	0	0	1	0	0
T3-12	0	0	0	0	1	0	0	0	0	1	0	0	0	0	1	1	1	0	0	0	1	0	1	1	0	0	0	1	0	0
T3-13	0	1	0	0	0	0	0	0	1	1	0	0	0	0	1	1	0	1	0	1	0	0	1	1	0	0	0	1	1	0
T3-14	0	0	0	0	0	0	0	0	1	1	0	1	0	1	1	1	0	0	0	0	0	0	1	1	0	1	0	1	1	0
T3-15	0	0	0	0	0	0	0	0	0	1	0	0	0	0	1	1	0	0	0	0	0	0	1	1	0	0	0	1	0	0
T4-1	0	1	0	0	0	0	0	0	0	1	0	0	0	0	1	0	1	0	1	0	0	0	1	0	0	0	0	1	0	0
T4-2	0	1	0	0	0	0	0	0	0	1	0	0	0	1	0	0	1	0	1	0	0	0	1	0	0	0	0	1	0	0
T4-3	0	1	0	0	1	0	0	0	0	1	0	0	0	1	0	1	1	0	1	0	0	0	1	1	0	1	0	1	0	0
T4-4	0	1	0	0	1	0	0	0	1	0	0	1	0	1	1	1	1	0	0	0	0	0	1	1	0	1	0	1	0	0
T4-5	0	1	0	0	0	0	0	0	1	1	0	1	0	1	1	0	1	1	0	1	0	0	1	1	0	0	0	1	1	0
T4-6	0	1	0	0	0	0	0	0	0	1	0	1	0	1	1	0	0	1	0	1	0	0	1	1	0	0	0	1	1	0
T4-7	0	0	0	0	0	0	0	0	0	0	0	1	0	0	1	0	0	0	0	1	0	1	1	1	0	1	0	1	0	0
T4-8	0	0	0	0	0	0	0	0	0	0	0	1	1	1	1	1	0	0	0	1	0	1	1	1	0	0	0	1	0	0
T4-9	0	0	0	0	1	0	0	0	0	1	0	1	1	1	0	1	1	0	1	0	1	1	1	0	0	0	0	1	1	0
T4-10	0	0	0	0	0	0	0	0	0	0	0	1	0	1	1	1	1	0	1	0	0	0	1	1	0	1	0	1	1	0
T4-11	0	1	0	0	0	0	0	0	0	1	1	1	0	1	1	0	1	1	1	0	0	0	1	1	0	1	1	1	0	0
T4-12	0	1	0	1	1	0	0	0	0	0	0	1	0	0	1	0	1	1	0	1	0	1	1	1	0	0	0	1	1	0
T4-13	0	0	0	0	0	0	0	0	1	1	0	0	0	1	0	1	0	1	0	1	0	0	1	0	0	1	0	1	0	0
T4-14	0	0	0	0	0	0	0	0	0	1	0	0	0	1	1	1	1	1	0	0	0	0	1	1	0	1	0	1	0	0
T4-15	0	0	0	0	1	0	0	0	0	0	0	1	0	1	1	0	1	0	0	0	0	0	1	1	0	1	0	1	0	0
T5-1	0	1	0	0	1	0	0	0	0	0	0	1	0	1	1	0	0	0	1	1	0	0	1	1	0	0	0	0	1	0
T5-2	0	1	0	0	1	0	0	0	0	0	0	1	0	0	1	0	0	0	1	1	0	0	1	1	0	0	0	1	0	0
T5-3	0	0	0	0	1	0	0	0	0	1	0	1	0	1	1	0	0	0	1	1	0	0	1	1	0	0	0	1	1	0
T5-4	0	0	0	0	1	0	0	0	0	1	0	1	1	1	1	1	0	0	1	0	0	0	1	1	0	0	0	1	1	0
T5-5	0	0	0	0	1	0	0	0	0	0	0	0	1	1	1	1	0	0	0	0	0	0	1	1	0	0	0	1	1	0
T5-6	0	0	0	0	1	0	0	0	0	0	0	1	0	1	1	1	0	0	1	1	0	0	0	1	0	1	0	1	1	0
T5-7	0	1	0	0	1	0	0	0	0	0	0	0	0	0	1	1	0	0	0	1	0	0	1	1	1	1	0	1	1	0
T5-8	0	1	0	0	1	0	0	0	0	0	0	0	0	1	1	0	1	1	0	0	0	0	1	1	0	1	0	1	1	0
T5-9	0	1	0	0	1	0	0	0	0	1	0	1	1	1	0	0	0	1	1	1	0	1	1	0	0	0	0	1	0	0
T5-10	0	1	0	0	0	1	0	0	0	1	0	1	1	1	1	0	0	1	1	1	0	0	1	0	0	0	1	1	0	0
T5-11	0	0	0	0	1	0	0	0	1	1	0	1	0	0	1	1	0	0	1	1	0	0	1	1	0	1	0	1	1	0
T5-12	0	0	0	0	1	0	0	0	0	0	0	1	0	1	1	1	1	0	1	1	0	0	1	1	0	1	0	1	1	0
T5-13	0	1	0	0	1	0	0	0	0	1	0	1	1	1	0	1	1	0	1	1	0	0	1	1	0	1	0	1	0	0
T5-14	0	0	0	0	1	0	0	0	0	0	0	0	0	0	1	0	0	0	1	0	0	0	1	0	0	1	0	1	1	0
T5-15	0	0	0	0	1	0	0	0	1	1	0	0	0	0	1	1	1	0	1	0	0	0	1	1	0	0	0	1	0	0
T6-1	0	0	0	0	0	0	0	0	0	0	0	0	0	0	0	1	1	0	0	0	0	0	1	1	0	0	0	1	1	0
T6-2	0	0	0	0	0	0	0	0	0	0	0	0	0	1	0	1	1	0	0	0	0	0	1	1	0	0	0	1	0	0
T6-3	0	0	0	0	0	0	0	0	0	0	0	1	0	1	1	1	1	0	0	0	0	0	1	0	0	0	0	1	0	0
T6-4	0	1	0	1	0	0	0	0	0	1	0	1	0	1	1	1	1	0	1	0	0	0	1	0	0	0	0	1	0	0
T6-5	0	1	0	0	0	0	0	0	0	1	0	1	1	1	0	1	1	0	0	1	0	0	1	1	0	0	0	1	1	0
T6-6	0	1	0	0	0	0	0	0	0	1	0	1	0	0	0	1	1	0	0	1	0	0	1	1	0	0	0	0	0	0
T6-7	0	1	0	0	1	0	0	0	0	0	0	1	0	0	1	0	1	1	0	0	0	0	0	1	0	0	0	1	0	0
T6-8	0	1	0	0	0	0	0	0	0	1	0	0	0	1	1	1	0	0	1	0	0	1	0	0	0	1	0	1	1	0
T6-9	0	1	0	0	1	0	0	0	1	0	0	1	1	1	1	1	0	0	1	0	0	0	1	1	0	1	0	1	0	0
T6-10	0	1	0	0	0	0	0	0	0	0	0	0	0	1	0	1	1	0	1	1	0	0	1	0	0	1	0	1	0	0
T6-11	0	1	0	0	0	0	0	0	0	0	0	0	0	0	0	0	1	0	0	1	0	0	1	1	0	1	0	1	0	0
T6-12	0	0	0	0	1	0	0	0	0	0	0	0	1	0	0	1	1	0	1	0	0	0	1	1	0	1	0	1	0	0
T6-13	0	0	0	0	1	0	0	0	0	0	0	1	1	0	1	1	1	0	0	0	0	0	1	1	0	0	0	1	0	0
T6-14	0	1	0	0	0	0	0	0	0	0	0	1	0	1	1	1	1	0	0	1	0	0	1	1	0	0	0	1	0	0
T6-15	0	0	0	0	0	0	0	0	0	0	0	0	0	0	1	1	1	1	1	0	0	0	1	1	0	0	0	1	0	0
T7-1	0	1	0	0	0	0	0	0	0	0	0	1	0	0	0	1	1	0	0	0	0	0	1	0	0	0	0	1	1	0
T7-2	0	1	0	0	0	0	0	0	0	1	0	1	0	0	1	0	0	0	0	0	0	0	0	0	0	0	0	1	1	0
T7-3	0	1	0	0	0	0	0	0	0	1	0	1	0	1	0	0	0	0	0	1	0	0	0	0	0	1	0	1	0	0
T7-4	0	1	0	0	1	0	0	0	0	0	0	1	1	1	0	1	0	0	1	1	0	0	1	1	0	1	0	0	0	0
T7-5	0	1	0	0	1	0	0	0	1	1	0	1	1	1	1	0	0	1	1	1	0	0	1	0	0	1	0	1	1	0
T7-6	0	1	0	0	1	0	0	0	1	0	0	1	1	1	1	0	0	1	0	0	0	0	0	1	0	0	0	1	0	0
T7-7	0	1	0	0	0	0	0	0	0	0	0	1	0	1	1	0	1	0	1	0	0	0	1	1	0	0	0	0	1	0
T7-8	1	1	0	0	0	0	0	0	0	0	0	1	0	1	0	1	1	0	1	1	0	0	1	1	0	1	0	0	0	0
T7-9	0	1	0	0	1	0	0	0	0	0	0	1	0	1	1	1	0	0	1	0	0	0	1	1	1	1	0	0	0	0
T7-10	0	1	0	0	1	0	0	0	1	0	0	1	1	1	1	0	1	1	0	1	0	0	1	0	0	0	0	0	0	0
T8-1	0	1	0	0	0	0	0	0	0	0	0	1	0	1	0	1	0	0	0	0	0	0	1	0	0	0	0	0	0	0
T8-2	0	1	0	0	0	0	0	0	0	0	0	1	0	1	1	1	1	0	0	0	0	0	1	0	0	1	0	0	1	0
T8-3	0	1	1	0	0	0	0	0	0	0	0	1	0	1	1	1	1	0	0	0	0	1	1	0	0	0	0	0	1	0
T8-4	0	1	1	1	0	0	0	0	0	0	0	0	0	1	1	1	1	0	1	0	0	1	1	0	0	1	0	0	1	0
T8-5	0	1	0	0	0	0	0	0	0	0	1	0	0	1	0	1	1	1	1	0	0	0	1	0	0	1	0	0	1	0
T8-6	0	1	1	0	0	0	0	0	0	0	0	0	0	1	0	1	1	1	1	0	0	0	1	0	0	1	0	0	1	0
T8-7	0	1	0	0	0	0	0	0	0	1	0	1	0	1	1	1	0	1	1	0	0	1	1	0	0	0	0	0	0	0
T8-8	0	1	0	0	0	0	1	0	0	1	0	0	0	1	1	1	1	1	0	1	0	1	1	0	0	0	0	0	0	0
T8-9	0	1	1	0	0	0	0	0	0	1	0	1	0	1	1	1	1	0	0	0	0	1	1	0	0	1	0	0	0	0
T8-10	0	1	0	0	0	0	0	0	0	1	0	1	0	1	1	1	0	0	0	0	0	0	1	0	0	1	0	0	1	0
